# Supplementary material for: Improvement of Skin Condition Through RXR Alpha-Activating Materials
Source: Biomolecules. 2025 Feb 17;15(2):296. doi: 10.3390/biom15020296 (PMC11853381; doi:10.3390/biom15020296)
Supplement: Supplementary file 1 [file biomolecules-15-00296-s001.zip]

Archive with 1 entries (1 files):
- biomolecules-3451998-supplementary.pdf
